# Supplementary material for: Gardenia jasminoides Extract, with a Melatonin-like Activity, Protects against Digital Stress and Reverses Signs of Aging
Source: Int J Mol Sci. 2023 Mar 3;24(5):4948. doi: 10.3390/ijms24054948 (PMC10003113; doi:10.3390/ijms24054948)
Supplement: Supplementary file 1 [file ijms-24-04948-s001.zip]

Archive with 1 entries (1 files):
- ijms-2198914-supplementary.pdf
